# Supplementary material for: Early Menarche and Hypertension Among Postmenopausal Women: The Mediating Role of Obesity
Source: Epidemiologia (Basel). 2025 Dec 2;6(4):86. doi: 10.3390/epidemiologia6040086 (PMC12732153; doi:10.3390/epidemiologia6040086)
Supplement: Supplementary file 1 [file epidemiologia-06-00086-s001.zip]

Archive with 4 entries (4 files):
- Supplementary Figure 1.pdf
- Supplementary Figure 2.pdf
- Supplementary Table S1.pdf
- Supplementary_Table S2 _Mediation.pdf
